# Supplementary material for: Dynamic corticothalamic modulation of the somatosensory thalamocortical circuit during wakefulness
Source: Nat Commun. 2024 Apr 25;15:3529. doi: 10.1038/s41467-024-47863-8 (PMC11045850; doi:10.1038/s41467-024-47863-8)
Supplement: Supplementary file 4 — Source Data [file 41467_2024_47863_MOESM4_ESM.zip]

Archive with 23 entries (22 files):
- SourceData/
- SourceData/Fig.4d-source-data.xlsx
- __MACOSX/SourceData/._Fig.4d-source-data.xlsx
- SourceData/Fig.5d-source-data.xlsx
- __MACOSX/SourceData/._Fig.5d-source-data.xlsx
- SourceData/.DS_Store
- __MACOSX/SourceData/._.DS_Store
- SourceData/Fig.7e-source-data.xlsx
- __MACOSX/SourceData/._Fig.7e-source-data.xlsx
- SourceData/Fig.9b-source-data.xlsx
- __MACOSX/SourceData/._Fig.9b-source-data.xlsx
- SourceData/Fig.1f-source-data.xlsx
- __MACOSX/SourceData/._Fig.1f-source-data.xlsx
- SourceData/Fig.5f-source-data.xlsx
- __MACOSX/SourceData/._Fig.5f-source-data.xlsx
- SourceData/Fig.9d-source-data.xlsx
- __MACOSX/SourceData/._Fig.9d-source-data.xlsx
- SourceData/Fig.3f-source-data.xlsx
- __MACOSX/SourceData/._Fig.3f-source-data.xlsx
- SourceData/Fig.5h-source-data.xlsx
- __MACOSX/SourceData/._Fig.5h-source-data.xlsx
- SourceData/Fig.2f-source-data.xlsx
- __MACOSX/SourceData/._Fig.2f-source-data.xlsx
