# Supplementary material for: Dynamic corticothalamic modulation of the somatosensory thalamocortical circuit during wakefulness
Source: Nat Commun. 2024 Apr 25;15:3529. doi: 10.1038/s41467-024-47863-8 (PMC11045850; doi:10.1038/s41467-024-47863-8)
Supplement: Supplementary file 4 — Source Data [file 41467_2024_47863_MOESM4_ESM.zip › SourceData/Fig.4d-source-data.xlsx]

## Sheet: Figure 4d
Figure 4d
		LED Intensity (mW/mm^2)
		0	4	8	16	24	30
	mean (unitless)	0	0.03	0.06	0.11	0.15	0.18
	sem	0	0.01	0.01	0.02	0.02	0.02
	p-value	N/A	0.62	4.6e-05	4.3e-18	1e-19	4.1e-20
