# Supplementary material for: Dynamic corticothalamic modulation of the somatosensory thalamocortical circuit during wakefulness
Source: Nat Commun. 2024 Apr 25;15:3529. doi: 10.1038/s41467-024-47863-8 (PMC11045850; doi:10.1038/s41467-024-47863-8)
Supplement: Supplementary file 4 — Source Data [file 41467_2024_47863_MOESM4_ESM.zip › SourceData/Fig.5d-source-data.xlsx]

## Sheet: Figure 5d
Figure 5d
		Max LED frequency content (Hz)
		0	10	100	500
	mean (sp/s)	14.92	15.97	15.95	16.61
	sem	3.87	4.51	4.43	4.27
	p-value	N/A	0.12	0.12	0.12
