# Supplementary material for: Dynamic corticothalamic modulation of the somatosensory thalamocortical circuit during wakefulness
Source: Nat Commun. 2024 Apr 25;15:3529. doi: 10.1038/s41467-024-47863-8 (PMC11045850; doi:10.1038/s41467-024-47863-8)
Supplement: Supplementary file 4 — Source Data [file 41467_2024_47863_MOESM4_ESM.zip › SourceData/Fig.7e-source-data.xlsx]

## Sheet: Figure 7e
Figure 7e
		LED Intensity (mW/mm^2)
		0	4	8	16	24	30
	mean (sp/s)	13.62	16.74	17.64	19.22	21.14	20.22
	sem	1.51	1.61	1.74	2.05	2.07	1.86
	p-value (comparing to 0 mW/mm2 condition	N/A	0.008	0.00097	0.00037	1.3e-05	9.5e-05
