# Supplementary material for: Dynamic corticothalamic modulation of the somatosensory thalamocortical circuit during wakefulness
Source: Nat Commun. 2024 Apr 25;15:3529. doi: 10.1038/s41467-024-47863-8 (PMC11045850; doi:10.1038/s41467-024-47863-8)
Supplement: Supplementary file 4 — Source Data [file 41467_2024_47863_MOESM4_ESM.zip › SourceData/Fig.9b-source-data.xlsx]

## Sheet: Figure 9b
Figure 9b
		LED Intensity (mW/mm^2)
		0	4	8	16	24	30
RS neurons	mean (sp/s)	-0.09	-2.32	-2.77	-0.304	-2.9	-2.64
	sem	0.03	0.15	0.16	0.17	0.17	0.19
	p-value (compared to 0 mW/mm^2 condition)	1	9.8e-71	1.7e-85	5.3e-90	3.2e-87	4.8e-76
	p-value (compared to 8 mW/mm^2 condition)	N/A	1e-19	N/A	1.1e-08	2.2e-05	0.13
FS neurons	mean (sp/s)	-0.39	-4.69	-4.96	-4.47	-3.05	-1.55
	sem	0.09	0.8	0.97	1.13	1.17	1.23
	p-value (compared to 0 mW/mm^2 condition)	1	2.6e-18	1.2e-19	3.9e-17	1e-10	1.7e-05
	p-value (compared to 8 mW/mm^2 condition)	N/A	0.0006	N/A	0.89	0.00028	5.5e-07
