# Supplementary material for: Dynamic corticothalamic modulation of the somatosensory thalamocortical circuit during wakefulness
Source: Nat Commun. 2024 Apr 25;15:3529. doi: 10.1038/s41467-024-47863-8 (PMC11045850; doi:10.1038/s41467-024-47863-8)
Supplement: Supplementary file 4 — Source Data [file 41467_2024_47863_MOESM4_ESM.zip › SourceData/Fig.1f-source-data.xlsx]

## Sheet: Figure 1f
Figure 1f
		LED Intensity (mW/mm^2)
		0	4	8	16	24	30
	mean (sp/s)	-0.03	7.38	12	16.37	18.94	20.8
	sem	0.04	2.12	2.45	2.99	3.23	3.43
	p-value (comparing to 0 mW/mm^2 condition)	N/A	0.0098	6.9e-06	1.8e-10	9.7e-12	9.7e-12
