# Supplementary material for: Dynamic corticothalamic modulation of the somatosensory thalamocortical circuit during wakefulness
Source: Nat Commun. 2024 Apr 25;15:3529. doi: 10.1038/s41467-024-47863-8 (PMC11045850; doi:10.1038/s41467-024-47863-8)
Supplement: Supplementary file 4 — Source Data [file 41467_2024_47863_MOESM4_ESM.zip › SourceData/Fig.5f-source-data.xlsx]

## Sheet: Figure 5f
Figure 5f
		Max LED frequency content (Hz)
		0	10	100	500
	mean	0.08	0.1	0.12	0.15
	sem	0.02	0.02	0.02	0.02
	p-value	N/A	0.051	0.00047	3.8e-09
