# Supplementary material for: Dynamic corticothalamic modulation of the somatosensory thalamocortical circuit during wakefulness
Source: Nat Commun. 2024 Apr 25;15:3529. doi: 10.1038/s41467-024-47863-8 (PMC11045850; doi:10.1038/s41467-024-47863-8)
Supplement: Supplementary file 4 — Source Data [file 41467_2024_47863_MOESM4_ESM.zip › SourceData/Fig.9d-source-data.xlsx]

## Sheet: Figure 9d
Figure 9d
		LED Intensity (mW/mm^2)
		0	4	8	16	24	30
RS neurons	mean (sp/s)	8.22	8.97	9.15	9.36	8.97	9.01
	sem	0.38	0.41	0.1	0.41	0.41	0.41
	p-value (compared to 0 mW/mm^2 condition)	1	0.092	0.0056	0.0058	0.1	0.0089
	p-value (compared to 8 mW/mm^2 condition)	N/A	0.39	N/A	0.86	0.014	0.41
FS neurons	mean (sp/s)	29.6	34.18	31.93	31.19	30.08	27.92
	sem	1.71	1.98	1.93	1.88	1.95	1.82
	p-value (compared to 0 mW/mm^2 condition)	1	2.8e-07	0.0062	0.033	0.73	0.19
	p-value (compared to 8 mW/mm^2 condition)	N/A	0.00017	N/A	0.046	0.019	1.3e-07
