# Supplementary material for: Dynamic corticothalamic modulation of the somatosensory thalamocortical circuit during wakefulness
Source: Nat Commun. 2024 Apr 25;15:3529. doi: 10.1038/s41467-024-47863-8 (PMC11045850; doi:10.1038/s41467-024-47863-8)
Supplement: Supplementary file 4 — Source Data [file 41467_2024_47863_MOESM4_ESM.zip › SourceData/Fig.3f-source-data.xlsx]

## Sheet: Figure 3f
Figure 3f
		LED Intensity (mW/mm^2)
		0	8	16	24	30
	mean (sp/s)	0.15	17.47	18.93	20.23	21.71
	sem	0.13	3.93	2.94	2.45	2.82
	p-value (comparing to 0 mW/mm2 condition	N/A	5.6e-06	5.6e-06	5.6e-06	5.6e-06
