# Supplementary material for: Dynamic corticothalamic modulation of the somatosensory thalamocortical circuit during wakefulness
Source: Nat Commun. 2024 Apr 25;15:3529. doi: 10.1038/s41467-024-47863-8 (PMC11045850; doi:10.1038/s41467-024-47863-8)
Supplement: Supplementary file 4 — Source Data [file 41467_2024_47863_MOESM4_ESM.zip › SourceData/Fig.5h-source-data.xlsx]

## Sheet: Figure 5h
Figure 5h
		Max LED frequency content (Hz)
		No LED	0	10	100	500
	mean	0.3	-1.04	0.03	1.03	2.71
	sem	0.09	1.38	1.39	1.37	1.38
	p-value	N/A	0.85	0.9	0.012	3.5.e-5
