# Supplementary material for: Dynamic corticothalamic modulation of the somatosensory thalamocortical circuit during wakefulness
Source: Nat Commun. 2024 Apr 25;15:3529. doi: 10.1038/s41467-024-47863-8 (PMC11045850; doi:10.1038/s41467-024-47863-8)
Supplement: Supplementary file 4 — Source Data [file 41467_2024_47863_MOESM4_ESM.zip › SourceData/Fig.2f-source-data.xlsx]

## Sheet: Figure 2f
Figure 2f
		LED Intensity (mW/mm^2)
		0	4	8	16	24	30
	mean (sp/s)	0.2	-2.11	-2.06	-0.51	2.1	6.05
	sem	0.06	0.89	1.04	1.28	1.38	1.68
	p-value (comparing to 0 mW/mm^2 condition)	1	8.7e-05	0.00015	0.043	0.26	0.0013
